# Supplementary material for: Preparation and Characterization of Low-Cost Ceramic Membrane Coated with Chitosan: Application to the Ultrafine Filtration of Cr(VI)
Source: Membranes (Basel). 2022 Aug 26;12(9):835. doi: 10.3390/membranes12090835 (PMC9504684; doi:10.3390/membranes12090835)
Supplement: Supplementary file 1 [file membranes-12-00835-s001.zip]

Archive with 1 entries (1 files):
- membranes-1874095-supplementary.pdf
